# Supplementary material for: Primary care interventions to address physical frailty among community-dwelling adults aged 60 years or older: A meta-analysis
Source: PLoS One. 2020 Feb 7;15(2):e0228821. doi: 10.1371/journal.pone.0228821 (PMC7006935; doi:10.1371/journal.pone.0228821)
Supplement: S2 Table — Showing study identifier, methods, participant information, interventions, outcomes, and citation for the studies included in the meta-analysis. (XLSX) [file pone.0228821.s002.xlsx]

## Sheet: Sheet1
Study	Methods (study design)	Participants	Interventions	Outcomes	Citation
Akihiro et al. 2018	Randomised clinical trial.	84 physically-frail older adults, mean age 83+/-4yrs.	3 months low-intensity supervised exercise 3x per week including flexibility, balance, body handling, reaction, coordination, and strength (intervention, n= 23) and 3 months unsupervised home-based flexibility exercises (control, n= 34).	Timed up and go, gait speed, single leg balance, functional reach, measured at 3 months.	Akihiro S, Taira Y, Maeda K, Natsume K, Sakakima H. Feasibility and effectiveness of home-based exercise programs on physical performance and health-related quality of life of the older people dwelling on an isolated, doctor-less island. Geriatr Gerontol Int. 2018;18(9):1313-1317. doi:10.1111/ggi.13459
Behm et al. 2016	Randomised controlled trial.	459 community-dwelling adults aged 80+.	Multiprofessional senior group meeting (intervention, n= 171) or usual care (control, n= 114). (Other intervention not included in meta analysis: preventive home visits, n= 174).	Frailty status (expanded criteria based on Fried), measured at 1yr.	Behm L, Eklund K, Wilhelmson K, et al. Health Promotion Can Postpone Frailty: Results from the RCT Elderly Persons in the Risk Zone. Public Health Nurs Boston Mass. 2016;33(4):303-315. doi:10.1111/phn.12240
Binder et al. 2002	Randomised controlled trial.	119 adults with mild to moderate frailty, mean age 83+/-4yrs.	9-month exercise training programme using flexibility, light resistance, and balance training, adding resistance after 3 months, and endurance training after a further 3 months (intervention, n= 69) or 9-month low-intensity home exercise programme (control, n= 50).	Physical performance test, leg strength, measured at 9 months.	Binder EF, Schechtman KB, Ehsani AA, et al. Effects of exercise training on frailty in community-dwelling older adults: results of a randomized, controlled trial. J Am Geriatr Soc. 2002;50(12):1921-1928.
Brown et al. 2000	Randomised clinical trial.	84 frail older adults, mean age 83+/- 4yrs.	3 months low intensity supervised exercise (intervention, n= 48) or 3 months home-based flexibility activities (control, n= 36).	Physical performance test, leg strength measured at 3 months.	Brown M, Sinacore DR, Ehsani AA, Binder EF, Holloszy JO, Kohrt WM. Low-intensity exercise as a modifier of physical frailty in older adults. Arch Phys Med Rehabil. 2000;81(7):960-965. doi:10.1053/apmr.2000.4425
Cesari et al. 2015	Randomised controlled trial.	424 community-dwelling older adults, mean age 76.8yrs.	12 months physical activity including aerobic, strength, flexibility, and balance training (intervention, n= 213) or health education (control, n= 211).	Frailty (Fried), gait speed, grip strength, measured at 12 months.	Cesari M, Vellas B, Hsu F-C, et al. A physical activity intervention to treat the frailty syndrome in older persons-results from the LIFE-P study. J Gerontol A Biol Sci Med Sci. 2015;70(2):216-222. doi:10.1093/gerona/glu099
Chan et al. 2012	Randomised controlled trial with 2x2 factorial design.	117 older adults (age range 65-79yrs) who scored 3-6 on the Chinese Canadian Study of Health and Aging Clinical Frailty Scale Telephone Version and subsequently scored 1 or more on the Cardiovascular Health Study Phenotypic Classification of Frailty.	3 month exercise and nutrition education programme including walking, stretching, resistance, postural control, and balance, plus a nutrition education booklet with guidance (intervention, n= 55), or educational booklet with monthly contact to check progress and answer question (control, n= 62).	Single leg balance, measured at 3 months.	Chan D-CD, Tsou H-H, Yang R-S, et al. A pilot randomized controlled trial to improve geriatric frailty. BMC Geriatr. 2012;12(1):58-58. doi:10.1186/1471-2318-12-58
Chan et al. 2017	Randomised controlled trial.	289 older adults (age range 65-79yrs) who scored 3-6 on the Chinese Canadian Study of Health and Aging Clinical Frailty Scale Telephone Version and subsequently scored 1 or more on the Cardiovascular Health Study Phenotypic Classification of Frailty.	High level care (intervention, n= 143): 6 months of problem solving therapy plus group exercise at a health facility incorporating walking, stretching, resistance, and balance training. Low level care (control, n= 146): same programme carried out unsupervised at home following one face to face educational session.	Timed up and go test, grip strength, single leg balance measured at 6 months.	Chan D-C (Derrick), Tsou H-H, Chang C-B, et al. Integrated care for geriatric frailty and sarcopenia: a randomized control trial. J Cachexia Sarcopenia Muscle. 2017;8(1):78-88. doi:10.1002/jcsm.12132
Chen et al. 2019	Randomised controlled trial.	70 pre-frail community-dwelling older adults aged between 65-85 years.	8-week exercise programme using elastic bands, 3 days per week for 45-60min. (intervention, n= 33), or usual daily activities (control, n= 33).	Frailty (Fried criteria), grip strength, gait speed, and physical activity measured at 4 and 8 weeks.	Chen R, Wu Q, Wang D, Li Z, Liu H, Liu G, Cui Y, Song L. Effects of elastic band exercise on the frailty states in pre-frail elderly people. Physiother Theory Pract. 2019 Feb 11:1-9. doi: 10.1080/09593985.2018.1548673.
Clegg et al. 2014	Randomised controlled trial.	84 participants living at home and receiving case manager care, being housebound or attending day centres, mean age 79+/-9.2yrs.	12 week exercise programme including strengthening exercises to support everyday living activities delivered at three levels of difficulty according to participant status (intervention, n= 45) or usual care (control, n= 39).	Timed up and go test measured at 12 weeks.	Clegg A, Barber S, Young J, Iliffe S, Forster A. The Home-based Older People’s Exercise (HOPE) trial: a pilot randomised controlled trial of a home-based exercise intervention for older people with frailty. Age Ageing. 2014;43(5):687-695. doi:10.1093/ageing/afu033
Coelho-Júnior et al. 2019	Interventional controlled single-blind randomised study.	45 community-dwelling adults aged 60+ years.	26-week periodised / non-periodised resistance exercise training programme (intervention, n= 15 and 15, respectively) or activities as normal without taking part in other exercise programmes (control, n= 15).	Body composition, hand grip strength, leg strength, countermovement jump, timed up and go, gait speed, single-leg balance, cognition, falls, frailty (Kihon checklist).	Coelho-Júnior HJ, de Oliveira Gonçalvez I, Sampaio RAC, Sewo Sampaio PY, Cadore EL, Izquierdo M, Marzetti E, Uchida MC. Periodized and non-periodized resistance training programs on body composition and physical function of older women. Exp Gerontol. 2019 Jul 1;121:10-18. doi: 10.1016/j.exger.2019.03.001. Epub 2019 Mar 9. PubMed PMID: 30862526
Daniel 2012	Pilot study with control group.	23 pre-frail older adults, mean age 77+/-5.3yrs.	15 weeks supervised small-group exercise sessions using a motion-controlled video game system whilst wearing a weighted vest (intervention, n= 8) or usual physical activities (control, n= 7). (Other intervention group took part in seated exercise classes (n=8), not included in meta-analysis.)	Timed up and go test, chair stand measured at 15 weeks.	Daniel K. Wii-hab for pre-frail older adults. Rehabil Nurs Off J Assoc Rehabil Nurses. 2012;37(4):195-201. doi:10.1002/rnj.25
Fairhall et al. 2012	Randomised controlled trial.	241 frail community-dwelling older adults, mean age 83.3+/-5.9yrs.	12-month programme with supportive care and exercise targeting mobility (intervention, n=120) or usual care (control, n= 121).	Gait speed measured at 12 months.	Fairhall N, Sherrington C, Kurrle SE, Lord SR, Lockwood K, Cameron ID. Effect of a multifactorial interdisciplinary intervention on mobility-related disability in frail older people: randomised controlled trial. BMC Med. 2012;10(1):120-120. doi:10.1186/1741-7015-10-120
Hildreth et al. 2013	Randomised placebo-controlled trial.	143 community-dwelling older adult men, mean age 66+/-5yrs with low-normal baseline total testosterone levels.	2 doses transdermal testosterone gel plus resistance training (intervention, n= 49) or placebo plus resistance training (control, n= 22) for 12 months. (Placebo with no training, n= 25 and testosterone with no training, n= 47 not included in analysis.)	Leg strength, grip strength measured at 12 months.	Hildreth KL, Barry DW, Moreau KL, et al. Effects of testosterone and progressive resistance exercise in healthy, highly functioning older men with low-normal testosterone levels. J Clin Endocrinol Metab. 2013;98(5):1891-1900. doi:10.1210/jc.2013-2227
Jacobsen et al. 2012	Randomised controlled trial.	290 older adult women aged over 70yrs.	24 months hormone supplementation (either raloxifene or tibolone) (intervention, n= 193) or placebo (control, n= 97)	Grip strength measured at 24 months.	Jacobsen DE, Melis RJF, Verhaar HJJ, Olde Rikkert MGM. Raloxifene and tibolone in elderly women: a randomized, double-blind, double-dummy, placebo-controlled trial. J Am Med Dir Assoc. 2012;13(2):189.e1-7. doi:10.1016/j.jamda.2011.05.005
Kim and Lee 2013	Randomised controlled trial.	87 frail older adults, mean age 78.9+/-5.5 (intervention group), 78.4+/-6.0 (control group).	12 weeks nutritional supplementation with commercial liquid formula (intervention, n= 43) or no supplementation (control, n= 44).	Short physical performance battery, timed up and go test, gait speed, grip strength measured at 12 weeks.	Kim CO, Lee KR. Preventive effect of protein-energy supplementation on the functional decline of frail older adults with low socioeconomic status: a community-based randomized controlled study. J Gerontol A Biol Sci Med Sci. 2013;68(3):309-316.
Kim et al. 2015	Randomised double-blind placebo controlled follow-up trial.	131 frail older adult women aged over 75yrs.	3 months moderate intensity physical exercise including strengthening resistance exercise, balance, and gait training and/or milk fat globule membrane (MFGM)supplementation: (exercise plus nutrition supplementation intervention, n= 33) or exercise plus placebo (exercise only intervention, n= 33) or placebo only (control, n= 33) or MFGM only (nutrition supplementation, n= 32).	Frailty (Fried), leg strength, gait speed, grip strength measured at 3 months.	Kim H, Suzuki T, Kim M, et al. Effects of exercise and milk fat globule membrane (MFGM) supplementation on body composition, physical function, and hematological parameters in community-dwelling frail Japanese women: a randomized double blind, placebo-controlled, follow-up trial. PloS One. 2015;10(2):e0116256. doi:10.1371/journal.pone.0116256
Kwon et al. 2015	Randomised controlled trial.	89 pre-frail older adult women aged 70+yrs.	12 weeks exercise including resistance strengthening and balance components plus nutrition education (exercise plus nutrition education intervention, n= 30), exercise alone (exercise only intervention, n= 28), or general health education (control, n= 31)	Gait speed, grip strength, single leg balance measured at 3 months.	Kwon J, Yoshida Y, Yoshida H, Kim H, Suzuki T, Lee Y. Effects of a combined physical training and nutrition intervention on physical performance and health-related quality of life in prefrail older women living in the community: a randomized controlled trial. J Am Med Dir Assoc. 2015;16(3):263.e1-8. doi:10.1016/j.jamda.2014.12.005
Li et al. 2010	Randomised controlled trial.	310 pre-frail or frail older adults, mean age 78.8+/-8.4yrs.	Comprehensive geriatric assessment and subsequent care for 6 months (intervention, n= 152) or no intervention (control, n= 158).	Frailty (Fried) measured at 6 months.	Li C, Chen C, Wang W, Wu S. The effectiveness of a comprehensive geriatric assessment intervention program for frailty in community-dwelling older people: a randomized, controlled trial. Arch Gerontol Geriatr. 2010;50:S39-42. doi:10.1016/S0167-4943(10)70011-X
Liu et al. 2017	Quasi-experimental pilot study.	85 frail older people with fatigue, mean age 79.3+/-7.7yrs.	16 weeks exercise including balance and resistance exercises plus health discussion talks (intervention, n= 30) or health discussion talks only (control, n= 21). (Other intervention: combined exercise plus behaviour change, not included in meta-analysis, n= 34.)	Timed up and go, gait speed, grip strength, measured at 16 weeks.	Liu JY-W, Lai CK, Siu PM, Kwong E, Tse MM. An individualized exercise programme with and without behavioural change enhancement strategies for managing fatigue among frail older people: a quasi-experimental pilot study. Clin Rehabil. 2017;31(4):521-531. doi:10.1177/0269215516649226
Luger et al. 2016	Randomised controlled trial.	80 pre-frail and frail older adults, mean age 82.8+/-8.0yrs.	12 weeks strengthening exercises plus nutritional education discussions (intervention, n=39) or social support (control, n= 41).	Frailty (SHARE-FI), measured at 12 weeks.	Luger E, Dorner TE, Haider S, Kapan A, Lackinger C, Schindler K. Effects of a Home-Based and Volunteer-Administered Physical Training, Nutritional, and Social Support Program on Malnutrition and Frailty in Older Persons: A Randomized Controlled Trial. J Am Med Dir Assoc. 2016;17(7):671.e9-671.e16. doi:10.1016/j.jamda.2016.04.018
Mazya et al. 2018	Randomised controlled trial.	382 community-dwelling older adults, mean age 82.5yrs.	Comprehensive geriatric assessment and subsequent care (intervention, n= 208) or usual care (control, n= 174).	Frailty (Fried), measured at 24 months.	Mazya AL, Garvin P, Ekdahl AW. Outpatient comprehensive geriatric assessment: effects on frailty and mortality in old people with multimorbidity and high health care utilization. Aging Clin Exp Res. July 2018. doi:10.1007/s40520-018-1004-z
Muller et al. 2006	Double-blind randomised controlled trial.	100 independently-living men aged 70+yrs with low scores on strength tests.	36 weeks atamestane, DHEA, or atamestane + DHEA supplementation (intervention, n= 76, three separate arms combined into one comparison group) or placebo (control, n= 24).	Leg strength, grip strength, measured at 36 weeks.	Muller M, Beld VD, W A, et al. Effects of Dehydroepiandrosterone and Atamestane Supplementation on Frailty in Elderly Men. J Clin Endocrinol Metab. 2006;91(10):3988-3991. doi:10.1210/jc.2005-2433
Nagai et al. 2018	Randomised controlled trial.	41 frail community-dwelling older adults, mean age 81.5yrs.	6 months physical activity with resistance training (intervention, n= 21) or resistance training only (control, n= 20).	Frailty (Fried), timed up and go test, leg strength, gait speed, grip strength, measured at 6 months.	Nagai K, Miyamato T, Okamae A, et al. Physical activity combined with resistance training reduces symptoms of frailty in older adults: A randomized controlled trial. Arch Gerontol Geriatr. 2018;76:41-47. doi:10.1016/j.archger.2018.02.005
Ng et al. 2015	Randomised controlled trial.	246 community-dwelling, pre-frail or frail older adults, mean age 70.0yrs.	6 months moderate, gradually-increasing intensity exercise tailored to individual ability incorporating resistance and balance exercises focusing on functional ability and/ or nutritional supplementation (exercise and nutritional supplementation intervention, n= 49) or exercise alone (exercise only intervention, n= 48) or nutritional supplementation alone (n= 49) or standard care with no suppleme…	Frailty (Fried), leg strength, gait speed, measured at 12 months.	Ng TP, Feng L, Nyunt MSZ, et al. Nutritional, Physical, Cognitive, and Combination Interventions and Frailty Reversal Among Older Adults: A Randomized Controlled Trial. Am J Med. 2015;128(11):1225-1236.e1. doi:10.1016/j.amjmed.2015.06.017
Oh et al. 2017	Randomised controlled study.	80 older adult women aged 70+yrs.	18 weeks resistance exercise using resistance bands with increasing intensity plus health education (intervention, n= 40) or standard care plus low intensity stretching (control, n= 40).	Short physical performance battery, leg strength, gait speed, chair stand, measured at 18 weeks.	Oh S-L, Kim H-J, Woo S, et al. Effects of an integrated health education and elastic band resistance training program on physical function and muscle strength in community-dwelling elderly women: Healthy Aging and Happy Aging II study. Geriatr Gerontol Int. 2017;17(5):825-833. doi:10.1111/ggi.12795
Seino et al. 2017	Randomised controlled cross-over trial.	77 pre-frail or frail older adults, mean age 74.6yrs.	Immediate intervention group: 3 months progressively-increasing resistance exercise, nutrition education, and psychosocial programme (intervention, n= 38). or delayed intervention group: no intervention for 3 months until cross-over point (control, n= 39).	Frailty (Fried), timed up and go, gait speed, grip strength, single leg balance, measured at 3 months.	Seino S, Nishi M, Murayama H, et al. Effects of a multifactorial intervention comprising resistance exercise, nutritional and psychosocial programs on frailty and functional health in community-dwelling older adults: A randomized, controlled, cross-over trial. Geriatr Gerontol Int. 2017;17(11):2034-2045. doi:10.1111/ggi.13016
Serra-Prat et al. 2017	Randomised open-label controlled trial with two parallel arms.	172 pre-frail community-dwelling older people, mean age 78.3yrs.	Nutritional assessment followed by 12 months physical activity programme including aerobic exercise and mixed strengthening, balance, and coordination exercises (intervention, n= 80), or usual care (control, n= 92).	Frailty (Fried), timed up and go test, grip strength, measured at 12 months.	Serra-Prat M, Sist X, Domenich R, et al. Effectiveness of an intervention to prevent frailty in pre-frail community-dwelling older people consulting in primary care: a randomised controlled trial. Age Ageing. 2017;46(3):401-407. doi:10.1093/ageing/afw242
Tarazona-Santabalbina et al. 2017	Interventional, controlled, simple randomised study.	100 community-dwelling frail older adults aged 70+yrs.	24 weeks multicomponent exercise programme including proprioception, aerobic, strength, and stretching exercises (intervention, n= 51) or no exercise programme (control, n= 49).	Frailty (Fried), measured at 24 weeks.	Tarazona-Santabalbina FJ, Gómez-Cabrera MC, Pérez-Ros P, et al. A Multicomponent Exercise Intervention that Reverses Frailty and Improves Cognition, Emotion, and Social Networking in the Community-Dwelling Frail Elderly: A Randomized Clinical Trial. J Am Med Dir Assoc. 2016;17(5):426-433. doi:10.1016/j.jamda.2016.01.019
Wolf et al. 1996	Randomised controlled clinical trial with three arms.	200 older adults aged 70+yrs.	15 weeks Tai-Chi training (intervention, n= 72) or no exercise with health education (control, n= 64). (Other intervention group: computerised balance training, not included in meta-analysis, n= 64.)	Grip strength measured at 15 weeks.	Wolf SL, Barnhart HX, Kutner NG, McNeely E, Coogler C, Xu T. Reducing frailty and falls in older persons: an investigation of Tai Chi and computerized balance training. Atlanta FICSIT Group. Frailty and Injuries: Cooperative Studies of Intervention Techniques. J Am Geriatr Soc. 1996;44(5):489-497.
Yamada et al. 2012	Controlled before and after study.	77 community-dwelling frail older adults aged 65+yrs.	3 months nutrient supplementation in combination with resistance training (intervention, n= 38) or resistance training only (control, n= 39).	Timed up and go, leg strength, grip strength, measured at 3 months.	Yamada M, Arai H, Yoshimura K, et al. Nutritional Supplementation during Resistance Training Improved Skeletal Muscle Mass in Community-Dwelling Frail Older Adults. J Frailty Aging. 2012;1(2):64-70. doi:10.14283/jfa.2012.12
Yoon et al. 2018	Randomised controlled trial.	65 community-dwelling older adults with cognitive frailty, mean age 73.9+/-4.3yrs.	16 weeks high-speed resistance training using resistance bands (intervention, n= 32) or usual activities plus stretching (control, n=33).	Short physical performance battery, timed up and go test, leg strength, gait speed, grip strength, measured at 16 weeks.	Yoon DH, Lee J-Y, Song W. Effects of Resistance Exercise Training on Cognitive Function and Physical Performance in Cognitive Frailty: A Randomized Controlled Trial. J Nutr Health Aging. 2018;22(8):944-951. doi:10.1007/s12603-018-1090-9
